# Supplementary material for: OculoMotor & Vestibular Endurance Screening (MoVES) Normative, Repeatability, and Reliability Data
Source: Brain Sci. 2024 Jul 14;14(7):704. doi: 10.3390/brainsci14070704 (PMC11274463; doi:10.3390/brainsci14070704)
Supplement: Supplementary file 1 [file brainsci-14-00704-s001.zip]

Archive with 2 entries (2 files):
- AppendixA_V2.pdf
- SupplementaryVideo1.mp4
